# Supplementary material for: Association analysis between an epigenetic alcohol risk score and blood pressure
Source: medRxiv. 2024 Apr 11:2024.02.29.24303545. Originally published 2024 Mar 2. Preprint. [Version 2] doi: 10.1101/2024.02.29.24303545 (PMC10925472; doi:10.1101/2024.02.29.24303545)
Supplement: Supplement 2 [file media-2.xlsx]

## Sheet: Supp. Table 1
Supplemental Table 1. Summarized information of alcohol consumption and blood pressure traits across all participating cohorts
	Alcohol consumption collection	Time between blood draw for DNAm and collection of alcohol consumption and BP traits
		Cross-sectional	Longitudinal
ALHS	Telephone interview. The questions asked included whether participants consumed alcohol, the frequency and amount, and types of alcoholic drinks consumed in the past 24 hours	For cross-sectional analyses, alcohol consumption, DNAm, and BP measurements were collected at the same exam in all participating cohorts.	n.a.
FHS	Self-reported alcohol intake was captured via questionnaires wherein the participants reported the frequency with which they consumed various alcoholic beverages (i.e., beer, liquor, or wine), on average, per week over the course of last year		~ 6 years
GENOA	In the standardized interview, the participant was asked about the usual types, frequencies, and serving sizes of alcoholic beverages (i.e., beer, wine, wine cooler, or hard liquor) consumed in a typical week or month. (PMC6747433)		~ 5 years
HRS	At each wave, participants were asked if they ever drank alcohol. For the ones who answered yes, they were asked, on average, how many days and the number drinks of alcohol they consumed in the last three months (PMC6677628)		n.a.
KORA	KORA In the standardized interview, alcohol intake was assessed by the drinks of each types of alcoholic drinks over the weekend and on workdays in the previous week. (PMC3986452)		~6 years
MESA	Alcohol consumption was collected by trained personnel using personal‐history questionnaire. The participants were asked if they ever drank alcohol. If they were former drinkers, they were asked about the usual number of drinks consumed per week before they stopped drinking. Those who reported current drinking were asked about the number of drinks consumed during the past 24 hours and the largest…		~ 10 years
Rhineland	Participants were queried about their regular consumption of food and beverages, including various alcoholic drinks such as beer, wine, liqueurs, and spirits, over the past 12 months. For each alcoholic beverage, respondents had seven frequency options to choose from, ranging from "never" to "3 times per day or more." Additionally, participants were asked to indicate the typical number of standar…		n.a.
Rotterdam	The information on whether participants consumed alcohol, the frequency, and types of alcoholic drinks consumed in the last 24 hours (PMID: 11830193)		6 years
SHIP	Alcohol consumption was assessed using a beverage-specific quantity-frequency measure: number of days with alcohol consumption (beer, wine, and spirits) and average daily alcohol consumption for such a day over the last 30 Days (PMID: 25767276)		7 years
ALHS = Agricultural Lung Health Study
FHS = Framingham Heart Study
GENOA = Genetic Epidemiology Network of Arteriopathy
HRS = Health and Retirement Study
KORA = Cooperative Health Research in the Region Augsburg
MESA = Multi-Ethnic Study of Atherosclerosis
SHIP = Study of Health in Pomerania

## Sheet: Supp. Table 2
Supplemental Table 2. Cross-sectional analysis results for ERS and alcohol consumption
	N	β	SE	p
FHS	3898	0.247177	0.00932919	< 0.0001
GENOA	1053	0.3248	0.0532	< 0.0001
HRS	1343	0.2604	0.0196	< 0.0001
Rhineland	3968	0.0134358	0.0059612	0.02426
SHIP	422	-0.056	0.042	0.232
meta-analysis	10684	0.0922045	0.00481384	< 0.0001
ERS = alcohol consumption + age + age-squared + sex + BMI + current smoking status + pedigree
FHS = Framingham Heart Study
GENOA = Genetic Epidemiology Network of Arteriopathy
HRS = Health and Retirement Study
SHIP = Study of Health in Pomerania

## Sheet: Supp. Table 3
Supplemental Table 3. Clinical characteristics at baseline examination
Characteristic	FHS (n=3,898)	ALHS (n=1,293)	GENOA (n=1,053)	HRS (n=1,348)	KORA (n=1,416)	MESA (n=935)	Rhineland (n=3,968)	Rotterdam (n=1,109)	SHIP (n=422)
Age, years	57.9 ± 13.0	61.0 ± 10.7	56.8 ± 10.5	68.0 ± 9.5	59.9 ± 8.8	60.3 ± 9.7	53.8 ± 13.5	63.4 8.1	49.0 ± 13.6
Women, N (%)	2134 (54.7%)	646 (50%)	760 (72%)	810 (60%)	669 (47.2%)	496 (52.9%)	2267 (57.1%)	648 (58.4%)	236 (55.9%)
Body mass index, kg/m2	28.0 ± 5.4	29.9 ± 5.9	31.1 ± 6.5	30.2 ± 6.7	27.7 ± 4.6	28.8 ± 5.2	25.8 ± 44.4	27.6 ± 4.5	27.0 ± 4.2
Self-reported alcohol intake per day, women (drink)	0.3 (0.0, 0.9)	See Supp. Table 3	0 (0, 0)	0 (0, 0.3)	0.2 (0, 7.2)	0.1 (0, 0.3)	0.6 (0, 21.4)	0.5 (0, 0.6)	0.2 (0, 0.4)
Self-reported alcohol intake per day, men (drink)	0.7 (0.0, 1.6)	See Supp. Table 3	0 (0, 0.2)	0 (0, 0.9)	9.1 (4.1, 17.1)	0.4 (0.1, 1.4)	1.1 (0, 22.7)	0.6 (0.1, 1.4)	0.6 (0.2, 1.3)
Systolic BP*, mmHg	123.0 ± 17.2	131.0 ± 19.1	142.4 ± 24.2	135.9 ± 20.9	129.0 ± 21.1	128.1 ± 23.5	126.0 ± 15.7	144.8 ± 24.6	122 ± 16.51
Diastolic BP*, mmHg	74.0 ± 9.75	77.7 ± 11.6	86.36 ± 14.25	85.40 ± 13.28	79.7 ± 11.0	75.02 ± 11.51	75.5 ± 9.3	87.0 ± 13.0	75.5 ± 9.62
Use of antihypertensive medications, N (%)	1321 (33.9%)	445 (34%)	605 (57%)	690 (51%)	432 (30.5%)	323(34.5%)	878 (22%)	333 (30%)	109 (25.83%)
Hypertension, N (%)	1651 (42.4%)	594 (46%)	725 (69%)	829 (62%)	938 (66%)	370 (39.5%)	1338 (34%)	676 (61%)	151 (35.8%)
* Systolic and diastolic blood pressure were adjusted if participant(s) were on anti-hypertensive medication (i.e., 15 mmHg was added to systolic measures, 10 mmHg were added to diastolic measures).
Mean and standard deviation (SD) are presented for al normally distributed continuous variables.
Median and interquartile ranges are presented for skewed variables (i.e., self-reported alcohol intake).
N (%) are presented for all categorical variables.
ALHS = Agricultural Lung Health Study
FHS = Framingham Heart Study
GENOA = Genetic Epidemiology Network of Arteriopathy
HRS = Health and Retirement Study
KORA = Cooperative Health Research in the Region Augsburg
MESA = Multi-Ethnic Study of Atherosclerosis

## Sheet: Supp. Table 4
Supplemental Table 4. Clinical characteristics at follow-up examination
Characteristic	FHS (n=3,260)	GENOA (n=1,037)	KORA (n=1,053)	MESA (n=935)	Rotterdam (n=670)	SHIP (n=326)
Age, years	64.0 ± 11.6	62.0 ± 9.9	65.5 ± 8.5	69.7 ± 9.5	68.7 ± 7.8	56 ± 12.81
Women, N (%)	1797 (55%)	749 (72%)	546 (52%)	496 (53%)	382 (57%)	187 (57.16%)
Body mass index, kg/m2	28.4 ± 5.5	31.7 ± 6.8	27.8 ± 4.7	29.1 ± 5.5	27.4 ± 4.3	27 ± 4.418
Self-reported alcohol intake per day, women (drink)	0.2 (0.0, 0.8)	0 (0, 0)	0.2 (0, 6.5)	0.3 (0, 0.9)	0.5 (0, 0.6)	0.2 (0.1, 0.6)
Self-reported alcohol intake per day, men (drink)	0.6 (0, 1.5)	0 (0, 0.2)	1.22 (0, 14.3)	0.9 (0.3, 1.7)	0.6 (0.3, 1.4)	0.7 (0.3, 1。3)
Systolic BP*, mmHg	123.4 ± 15.9	147.9 ± 22.9	122 ± 17.9	132.6 ± 23.1	143.0 ± 20.3	125.0 ± 14.6
Diastolic BP*, mmHg	73.1 ± 9.5	89.8 ± 12.7	73.2 ± 9.6	74.2 ± 10.7	82.1 ± 11.3	73.0 ± 9.0
Use of antihypertensive medications, N (%)	1390 (43%)	708 (68%)	438 (42%)	511 (54%)	286 (43%)	11 (34%)
Hypertension, N (%) **	554 (28%)	138 (42%)	572 (54%)	203 (36%)	439 (65%)	39 (18%)
* Systolic and diastolic blood pressure were adjusted if participant(s) were on anti-hypertensive medication (i.e., 15 mmHg was added to systolic measures, 10 mmHg were added to diastolic measures).
** Excludes participants with hypertension at baseline
FHS = Framingham Heart Study
GENOA = Genetic Epidemiology Network of Arteriopathy
KORA = Cooperative Health Research in the Region Augsburg
MESA = Multi-Ethnic Study of Atherosclerosis
SHIP = Study of Health in Pomerania

## Sheet: Suppl. Table 5
Supplemental Table 5. ALHS self-reported alcohol intake
Characteristic	ALHS (n=1,293)
Alcohol intake in the last 24 hours, women, N (%)
Yes	96 (15%)
No	550 (85%)
Alcohol intake in the last 24 hours, men, N (%)
Yes	129 (20%)
No	516 (80%)
Missing	2 (0.3%)
ALHS participants answered "yes" or "no" to an alcohol intake question: "In the past 24 hours, have you had anything to drink that contained alcohol, including wine, wine coolers, beer, or liquor?"
ALHS = Agricultural Lung Health Study

## Sheet: Supp. Table 6
Supplemental Table 6. ERS distribution across all participating cohorts
	n (baseline)	Minimum	0.25	0.5	Mean (SD)	0.75	Maximum
ALHS	1293	-5.72	-4.26	-3.88	-3.85 (0.61)	-3.48	-1.52
FHS	3898	-7.98	-6.07	-5.74	-5.67 (0.63)	-5.37	-2.10
GENOA	1053	-7.50	-5.96	-5.59	5.58 (0.59)	-5.22	-2.99
HRS	1348	-7.40	-5.67	-5.26	-5.21 (0.70)	-4.86	-0.53
KORA	1416	-9.16	-6.76	-6.32	-6.27 (0.82)	-5.83	-1.58
MESA	935	-7.41	-5.65	-5.21	-5.20 (0.68)	-4.78	-2.05
Rhineland	3968	-8.56	-6.69	-6.27	-6.25 (0.67)	-5.84	-2.88
Rotterdam	1109	-17.96	-15.87	-15.34	-15.35 (0.74)	-14.87	-12.8
SHIP	422	-5.81	-3.28	-2.89	-2.87 (0.68)	-2.48	-1.08
ALHS = Agricultural Lung Health Study
FHS = Framingham Heart Study
GENOA = Genetic Epidemiology Network of Arteriopathy
HRS = Health and Retirement Study
KORA = Cooperative Health Research in the Region Augsburg
MESA = Multi-Ethnic Study of Atherosclerosis
SHIP = Study of Health in Pomerania

## Sheet: Supp. Table 7
Supplemental Table 7. Reduced vs. full model analysis with ERS and liver enzymes
	Self-reported alcohol intake			ERS				Likelihood ratio testing
	β	SE	p	β	SE	p	Model R2	Likelihood	Reduced model – full model (χ2)	p-value
Model 1*
ALT	1.65	0.252	2.9e-09	--	--	--	0.13	-11858
AST	1.05	0.154	1.31e-10	--	--	--	0.09	-10316
AST/ALT	-0.01095	0.00532	0.054	--	--	--	0.25	-682.23
Model 2**
ALT	0.9	0.28	0.004	2.49	0.49	3.1e-07	0.14	-11845	26.42	2.75e-07
AST	0.45	0.14	0.01	2.02	0.28	1.6e-12	0.11	-10292	49.2	2.31e-12
AST/ALT	-0.00975	0.00602	0.132	-0.00461	0.0103	0.65	0.25	-685.78	7.11	0.0076
* Model 1 (reduced model): Liver enzyme = self-reported alcohol intake + age + sex + BMI + current smoking status
** Model 2 (full model): Liver enzyme = ERS + self-reported alcohol intake + age + sex + BMI + current smoking status
β value for self-reported alcohol intake represents a unit/liter change in liver enzyme level as a result of a 1 gram increase of [self-reported] ethanol consumption per day
β value for ERS represents a unit/liter change in liver enzyme as a result of a 1 unit change in ERS.
These analyses included FHS Offspring participants who attended examination 8 and FHS Third Generation participants who attended examination 2.
Likelihood ratio tests are often used to compare a nested, reduced model to a full model in order to give a statistic that tests whether the addition of a certain variable (in this case, the ERS) to the reduced model significantly improves model fit.
The addition of the ERS to the reduced model significantly improves model fit for all three models (p<0.05).
ALT = Alanine transaminase
AST = Aspartate transaminase
SE = Standard error
ERS = Epigenetic risk score

## Sheet: Supp. Table 8
Supplemental Table 8. Cross-sectional and longitudinal analysis results for hypertension with 130/80 mmHg in FHS
	N	β	OR	SE	p
Hypertension	3898	0.532991	1.70402	0.0630846	< 2E-16
Incident hypertension	1407	0.00338769	1.00339	0.117223	0.976945
Blood pressure trait(s) = ERS + age + age-squared + sex + BMI + current smoking status + pedigree
Incident HTN = ERS + baseline age + baseline age-squared + sex + baseline BMI + baseline smoking status + time between baseline and follow-up visit + pedigree
FHS: Framingham Heart Study

## Sheet: Supp. Table 9
Supplemental Table 9. Cross-sectional analysis results for ERS and blood pressure traits
			Systolic blood pressure			Diastolic blood pressure			Hypertension*
	N	β	SE	p	β	SE	p	β	SE	p
ALHS	1293	3.41	0.78	1.27e-05	1.37	0.49	0.006	0.42	0.1	5.36e-05
GENOA	1053	-1.1702	1.1442	0.3064	0.6481	0.6791	0.3399	0.1417	0.1239	0.2526
HRS	1348	0.1626	0.7881	0.8365	0.5082	0.452	0.2609	0.0854	0.0867	0.3244
KORA	1416	1.11166	0.615669	0.0711916	0.186037	0.339645	0.583957	0.0863879	0.077858	0.26719
MESA	935	1.04778	1.03358	0.311	0.946877	0.52578	0.072	0.1319	0.1127	0.242
Rhineland	3968	0.532	0.37	0.15	0.484	0.231	0.036	0.006	0.01	0.498
Rotterdam	1109	-0.083866	0.919301	0.927328	0.150762	0.50706	0.76627	0.015166	0.0185568	0.41393
SHIP	422	-0.5327	1.2417	0.6682	-0.2635	0.7641	0.7304	0.026	0.2005	0.8969
Blood pressure trait(s) = ERS + age + age-squared + sex + BMI + current smoking status + pedigree
* Hypertension was defined as a dichotomous variable and logistic regression modeling was appropriately utilized.
ALHS = Agricultural Lung Health Study
GENOA = Genetic Epidemiology Network of Arteriopathy
HRS = Health and Retirement Study
KORA = Cooperative Health Research in the Region Augsburg
MESA = Multi-Ethnic Study of Atherosclerosis
SHIP = Study of Health in Pomerania

## Sheet: Supp. Table 10
Supplemental Table 10. Prospective analysis results for ERS and blood pressure traits
		Δ Systolic blood pressure			Δ Diastolic blood pressure			Incident hypertension
	N	β	SE	p	β	SE	p	N*	β	SE	p
GENOA	1037	-0.6971	0.9733	0.4739	-0.001	0.26	0.99	325	0.0197	0.0102	0.847
KORA	1051	0.70495	0.57844	0.223231	-0.0719571	0.309829	0.816391	737	-0.0321938	0.113256	0.776214
MESA	934	2.22897	0.96417	0.021	1.01884	0.435759	0.0196	566	0.314	0.1412	0.0262
Rotterdam	670	0.87571	0.92523	0.34426	0.05895	0.541979	0.91342	670	-0.0074313	0.0383119	0.8464
SHIP	218	-1.0014	1.4027	0.4761	0.3525	0.9224	0.7028	218	-0.0037	0.0452	0.9333
The regression models used include appropriate covariates for each blood pressure trait as shown below:
Δ SBP = ERS + baseline age + baseline age-squared + sex + baseline BMI + baseline smoking status + baseline SBP + time between baseline and follow-up exam + pedigree
Δ DBP = ERS + baseline age + baseline age-squared + sex + baseline BMI + baseline smoking status + baseline DBP + time between baseline and follow-up exam + pedigree
Incident HTN = ERS + baseline age + baseline age-squared + sex + baseline BMI + baseline smoking status + time between baseline and follow-up visit + pedigree
* Sample sizes for incident hypertension analysis; hypertension was defined as a dichotomous variable and logistic regression modeling was used as appropriate. Participants with hypertension at baseline were also excluded in these analyses.
GENOA = Genetic Epidemiology Network of Arteriopathy
KORA = Cooperative Health Research in the Region Augsburg
MESA = Multi-Ethnic Study of Atherosclerosis
SHIP = Study of Health in Pomerania

[truncated: 5 more sheets: Supp. Table 11, Supp. Table 12, Supp. Table 13, Supp. Table 14, Supp. Table 15]
